# Supplementary material for: A shared ‘vulnerability code’ underpins varying sources of DNA damage throughout paternal germline transmission in mouse
Source: Nucleic Acids Res. 2023 Feb 20;51(5):2319–32. doi: 10.1093/nar/gkad089 (PMC10018361; doi:10.1093/nar/gkad089)
Supplement: gkad089_Supplemental_Files [file gkad089_supplemental_files.zip]

Archive with 2 entries (2 files):
- Burden_et_al_all_suppl_Fig_edited_upsetR_new_fig6_R2.pdf
- Burden_et_al_ALL_suppl_Tables._print_layout_R2.xlsx
