# Supplementary material for: A shared ‘vulnerability code’ underpins varying sources of DNA damage throughout paternal germline transmission in mouse
Source: Nucleic Acids Res. 2023 Feb 20;51(5):2319–32. doi: 10.1093/nar/gkad089 (PMC10018361; doi:10.1093/nar/gkad089)
Supplement: gkad089_Supplemental_Files [file gkad089_supplemental_files.zip › Burden_et_al_ALL_suppl_Tables._print_layout_R2.xlsx]

## Sheet: suppl_Table1
Supplementary Table 1: Publicly available data files used for analysis
Accession	study	Ref	files downloaded	Mark	Cell type
ERX1946916	PRJEB20038	Grégoire et al., 2018	ERR1886418.1	DSBs	steps 1-9 spermatids
ERX1946917			ERR1886419.1	DSBs	steps 1-9 spermatids
ERX1946918			ERR1886420.1	DSBs	steps 15-16 spermatids
ERX1236388	PRJEB11644	Kocer A et al., 2015	ERR1162981	WT sample	WT Cauda epididymal spermatozoa
ERX1236389			ERR1162982	Oxidative damage	gpx5-/- cauda epididymal spermatozoa
ERX1236390			ERR1162983	Oxidative damage	gpx5:sngpx4-/- cauda epididymal spermatozoa
SRX207541	GSM1046836	Erkek et al., 2013	SRR625509	input for DSB data	sonicated sperm DNA
SRX207545	GSM1046840		SRR625513	H3K4me3 rep1	ST
SRX207546	GSM1046841		SRR625514	H3K4me3 rep2	ST
SRX207547	GSM1046842		SRR625515	H3K27me3 rep1	ST
SRX207548	GSM1046843		SRR625516	H3K27me3 rep2	ST
SRX332345	GSM1202707	Hammoud et al., 2014	SRR948800.2	H3K4me3	ST
SRX332348	GSM1202710		SRR948805.2	H27me3	ST
SRX332350	GSM1202712		SRR948807	H3K4me1	ST
SRX332353	GSM1202715		SRR948811.2	H3K27ac	ST
SRX332363	GSM1202725		SRR948825.2	input	ST
SRX332356	GSM1202718		SRR948814.1	5hMC	ST
SRX332360	GSM1202722		SRR948819/SRR948820	H2AZ	ST
SRX099896	GSM810677	Tan M et al., 2011	SRR350906.2	Kac	ST
SRX099897	GSM810678		SRR350907.2	Kcr	ST
SRX719833	GSM1519002	Bryant JM et al., 2015	SRR1596612.1	BRD4	ST
SRX719834	GSM1519003		SRR1596613.1	H3K9me3	ST
SRX719835	GSM1519004		SRR1596614.1	H3K9ac	ST
SRX719836	GSM1519005		SRR1596615.1	H4K5ac	ST
SRX719837	GSM1519006		SRR1596616.1	H4K8ac	ST
SRX719838	GSM1519007		SRR1596617.1	H4K12ac	ST
SRX719839	GSM1519008		SRR1596618.1	H4K16ac	ST
SRX719840	GSM1519009		SRR1596619.1	H4Kac	ST
DRX117176		Yamaguchi K et al., 2018	DRR124323.1	H3-C method 1	sperm
DRX117177			DRR124324.1	H3-C method 2	sperm
DRX117176			DRR124330.1	H3-N method 1	sperm
DRX117177			DRR124335.1	H3-N method 2	sperm
DRX117176			DRR124328.1	H3K4me3 method 1	sperm
DRX117177			DRR124333.1	H3K4me3 method 2	sperm
DRX117176			DRR124329.1	H3K9me3 method1	sperm
DRX117177			DRR124334.1	H3K9me3 method 2	sperm
DRX117176			DRR124331.1	H4 method 1	sperm
DRX117177			DRR124336.1	H4 method 2	sperm
SRX3697622	GSE110582	Marsico G et al., 2019	GSM3003548_Mouse_all_w15_th-1_minus.hits.max.PDS.w50.35.bed	G-Quadruplex experimental	Mouse skin C57BL/6J strain
N/A	N/A	https://nonb-abcc.ncifcrf.gov/apps/Query-GFF/feature/	Non-B DNA DB mm38	Z-DNA	predicted from mm38 genome
N/A	N/A	https://nonb-abcc.ncifcrf.gov/apps/Query-GFF/feature/	Non-B DNA DB mm38	G-quadruplex	predicted from mm38 genome
N/A	N/A	https://nonb-abcc.ncifcrf.gov/apps/Query-GFF/feature/	Non-B DNA DB mm38	short tandem repeat	predicted from mm38 genome
SRX7176634	GSM4175885	Srinivasan et al., 2020	GSM4175885_GFP-Zscan_GFP_ChIP.bw	ZCAN4	Embryonic stem cells (ESC) cell line: E14Tg2a
SRX7756509	GSE145598	Bouwman B et al., 2020	GSM4322063_Enterocyte_High_M1.bed	sBLISS	Enterocyte (Intestine)
SRX7756512			GSM4322066_Enterocyte_High_M2.bed	sBLISS	Enterocyte (Intestine)

## Sheet: suppl_Table2
Supplementary Table 2: Peak statistics
File	source	peak number	whole genome coverage (%)	mean	median	max	min
merged spermatid DSB ERR1886418/19/20	PRJEB20038	151732	1.49	267	213	6662	146
mESC ZSCAN4	GSM4175885_GFP-Zscan_GFP_ChIP	33302463	31.389	25.6893	22	163	1
predicted Z-DNA no overlap with STR	non B DNA DB	225495	0.085	10.311	9	58	9
STR no overlap predicted Z-DNA	non B DNA DB	3072053	2.037	18.0714	13	2472	9
predicted G-quadruplex (Non-B DB)	non B DNA DB	490971	0.602	33.4353	27	1029	14
G-quadruplex experimental: GSM3003548_Mouse_all_w15_th-1_minus.hits.max.PDS.w50.35	PMID: 30892612	873010	4.465	139.4	135	2340	15
SRR625513_H3K4me3_rep1	GSM1046840	85536	2.84392	906.186	418	14961	155
SRR625514_H3K4me3_rep2	GSM1046841	133994	4.99857	1016.74	505	33106	167
SRR625515_H3K27me3_rep1	GSM1046842	57308	2.55504	1215.16	557	149116	155
SRR625516_H3K27me3_rep2	GSM1046843	144925	5.61411	1055.81	481	150067	156
SRR948800.2_H3K4me3	GSM1202707	76720	4.594	1632.11	785	27888	276
SRR948805.2_H3K27me3	GSM1202710	75550	3.828	1380.9	782	149722	272
SRR948807_H3K4me1	GSM1202712	136147	5.91181	1183.48	734	35558	260
SRR948811.2_H3K27ac	GSM1202715	112712	1.335	322.833	247	7625	181
SRR948814.1_5hMC	GSM1202718	241283	3.708	418.877	321	9895	179
SRR948819/SRR948820_H2AZ	GSM1202722	820	0.003	105.515	74	1876	47
SRR350960.2_Kac	GSM810677	213	0.001031	131.92	112	561	36
SRR350907.2_Kcr	GSM810678	64131	1.777	755.134	455	11473	179
SRR1596612.1_BRD4	GSM1519002	4072	0.052	348.337	220	47342	87
SRR1596613.1_H3K9me3	GSM1519003	4883	0.057	317.315	221	11529	70
SRR1596614.1H3K9ac	GSM1519004	79466	3.521	1207.56	485	30213	159
SRR1596615.1_H4K5ac	GSM1519005	43975	1.742	1079.95	631	21109	148
SRR1596616.1_H4K8ac	GSM1519006	44629	1.607	981.225	608	29196	135
SRR1596617.1_H4K12ac	GSM1519007	58141	2.63	1232.87	641	61024	145
SRR1596618.1_H4K16ac	GSM1519008	5291	0.077	397.367	266	4568	86
SRR1596619.1_H4Kac	GSM1519009	62497	2.87	1251.51	741	60970	159
DRR124323.1_H3-C#1	PRJDB6711	266	0.005	525.872	357.5	5711	252
DRR124324.1_H3-C#2		2418	0.048	545.257	407	6645	248
DRR124330.1_H3-N#1		22	0.001	1307.5	867.5	4174	256
DRR124335.1_H3-N#2		4547	0.184	1100.37	769	7997	255
DRR124328.1_H3K4me3#1		3273	0.057	474.164	404	4090	247
DRR124333.1_H3K4me3#2		18901	0.458	659.935	533	4301	254
DRR124329.1_H3K9me3#1		767	0.019	686.077	409	10897	253
DRR124334.1_H3K9me3#2		6117	0.164	729.134	465	15858	244
DRR124331.1_H4-#1		14	0	841.286	547.5	2419	281
DRR124336.1_H4-#2		147	0.003	603.041	379	2835	247
sBLISS_GSM4322063_Enterocyte_High_M1.bed	GSE145598	1468856	0.0538927	n/a*	n/a*	n/a*	n/a*
sBLISS_GSM4322066_Enterocyte_High_M2.bed		1227510	0.0450376	n/a*	n/a*	n/a*	n/a*
sBLISS 63 peaks extended 133bp upstream & 133bp downstream that overlapped sBLISS 66 extended 133bp upstream/downstream	GSE145598 (1bp breaks not extended)	489945	4.7996	267	267	267	267
*sBLISS peaks are only one nucleotide wide

## Sheet: suppl_Table3
Supplementary Table3: Comparison of MEME motifs obtained with different files
	All spermatid DSB locations	motif as % of all spermatid DSBs	All Enterocyte DSBs	motif as % of Enterocyte DSBs	Spermatid DSB locations NOT overlapping enterocyte DSBs (spermatid specific breaks)	motif as % of spermatid specific breaks	Enterocyte specific breaks	motif as % of enterocyte specific breaks	Spermatid DSB locations overlapping sBLISS enterocyte breaks (shared breaks)	motif as a % of shared spermatid/ Enterocyte breaks
Motif 1		43.2		42.9465		40.6427		30.5644		86.9062
Motif 2		49.9		38.3584		32.357		5.30524		72.8669
Motif 3		62.4		3.08504		10.1841		25.6922		76.294
	The enterocyte file used for all comparisons was the sBLISS63 peaks extended by 133 bp upstream and downstream that overlapped the sBLISS 66 peaks that had also been extended 133bp upstream and downstream, to obtain peaks the same size as the mean spermatid DSB file

## Sheet: suppl_Table4
Supplementary Table 4: Percentage Coverage of the chromosomes with the top 1 % of 50kb OD damaged windows for the moderate and severe sample.
chr	moderate OD %coverage	severe OD %coveage
chr1	0.920848	0.972006
chr2	0.933485	0.933485
chr3	1.03099	1.31217
chr4	0.92647	1.1501
chr5	2.17342	1.71239
chr6	1.03515	1.00176
chr7	0.72194	0.790696
chr8	1.73878	1.42966
chr9	1.08351	0.76247
chr10	1.03294	1.22422
chr11	0.941986	0.90103
chr12	0.582707	0.707573
chr13	1.03802	0.996499
chr14	0.800626	0.720564
chr15	0.768908	1.15336
chr16	1.12007	1.17099
chr17	1.3686	1.15805
chr18	0.771753	0.992253
chr19	0.56974	0.813914
chrX	0.555454	0.438516
chrY	0.490492	0.435992
chr 5 has the highest coverage with the top windows of oxidative damage and chr Y the lowest.

## Sheet: suppl_Table5
Supplementary Table 5: Coverage of the 16 histone marks per chromosome.
		Coverage of the histone marks as a % of each chromosome length
Mark	coverage genome wide	chr1	chr2	chr3	chr4	chr5	chr6	chr7	chr8	chr9	chr10	chr11	chr12	chr13	chr14	chr15	chr16	chr17	chr18	chr19	chrX	chrY
five_hMC	3.7082	2.75602	4.41885	2.35202	4.92925	5.18684	3.35184	4.19242	4.67481	4.72378	3.82765	7.26669	3.65368	2.86674	2.80693	4.58956	3.25526	5.76711	3.24693	5.63798	0.0703251	0.0301314
BRD4	0.0520425	0.0335138	0.0366376	0.0329456	0.0555319	0.0425647	0.0569106	0.0414022	0.0576486	0.0741458	0.03166	0.0729269	0.0407012	0.0631224	0.0651622	0.0279873	0.0440281	0.0524302	0.0257137	0.0591634	0.0840495	0.116885
H2AZ	0.00317451	0.00253438	0.00341656	0.00288304	0.00229573	0.00191458	0.00229269	0.00230127	0.00142425	0.0128761	0.00182945	0.00863186	0.00166071	0.00295628	0.00318089	0.00190785	0.00290099	0.00700725	0.00302968	0.00314985	0.000547268	not in file
H3K27ac	1.33505	0.42828	0.448843	0.415434	0.584035	0.62885	0.455073	0.648865	0.591571	0.49519	0.453638	0.524445	0.4708	0.493734	1.26045	0.435063	0.444823	0.618459	0.379179	0.449559	1.40143	22.595
H3K27me3	3.82779	3.04507	4.2658	3.08827	4.33625	5.36512	3.3788	4.4171	4.4962	4.24165	4.67549	6.08689	3.51708	4.19771	3.96893	4.6325	3.41222	5.08982	3.8022	5.56791	0.190589	0.179857
H3K4me1	5.91181	4.6343	6.18714	4.54657	6.17748	7.57227	4.92793	6.89617	6.42093	6.54553	6.62424	8.87931	5.0923	5.50754	6.16431	6.2614	5.15055	7.36439	5.1409	7.60626	3.47358	5.11771
H3K4me3	4.5942	3.66061	4.66675	3.65847	4.75403	5.54339	3.92944	5.22455	4.7513	4.96911	4.89346	6.40039	4.09838	4.36768	5.49962	4.84588	4.22418	5.64184	3.93636	5.42064	2.8661	4.81151
H3K9ac	3.5208	2.804	3.43276	2.78357	3.48554	4.14167	2.99823	3.8212	3.46055	3.6056	3.65946	4.57518	3.09929	3.15586	3.9794	3.64114	3.33074	4.0505	2.99511	3.84705	3.14613	5.21229
H3K9me3	0.0568497	0.0193439	0.0120409	0.0290884	0.0374102	0.0644569	0.0113519	0.0705356	0.0482855	0.0275428	0.00855197	0.0306792	0.0370876	0.0274926	0.482724	0.00858678	0.0428652	0.0521112	0.0132841	0.00804472	0.106769	0.0446903
H4K12ac	2.62996	2.2468	2.90695	2.15472	2.84171	3.42787	2.37977	3.20594	2.8666	3.02172	2.92707	4.02494	2.49203	2.42551	3.05338	2.93416	2.62708	3.46456	2.34743	3.31724	0.621477	0.6236
H4K16ac	0.07714	0.054812	0.0788773	0.0616816	0.0955369	0.0960551	0.085609	0.111914	0.116939	0.0799606	0.0648143	0.135543	0.0760582	0.0699451	0.0777888	0.0903697	0.0911119	0.0864189	0.0484308	0.097572	0.0120411	0.00294295
H4K5ac	1.74245	1.47258	1.91931	1.36908	1.94526	2.30937	1.56823	2.15359	1.89237	1.96121	1.92024	2.66494	1.62742	1.59439	2.10626	1.93204	1.7913	2.36201	1.53859	2.17517	0.398813	0.334229
H4K8ac	1.60671	1.35998	1.74181	1.30217	1.74597	2.0689	1.46553	1.92595	1.72978	1.7675	1.74919	2.31853	1.52558	1.48985	2.05487	1.73474	1.651	2.07974	1.42457	1.94101	0.482796	0.593638
H4Kac	2.86976	2.41747	3.08968	2.3068	3.12703	3.65066	2.60098	3.46023	3.09414	3.18941	3.1056	4.19167	2.6995	2.63087	3.33589	3.12796	2.88268	3.71648	2.57874	3.45104	1.09439	1.23128
kac	0.00103096	0.0007	0.0013	0.0014	0.001	0.0022	0.0015	0.0014	0.001	0.0008	0.0006	0.0012	0.0013	0.0016	0.0003	0.001	0.0014	0.0013	not in file	0.0012	not in file	not in file!
kcr	1.77682	1.39834	1.74792	1.33724	1.7059	2.25156	1.46335	2.10548	1.73239	1.91036	1.97109	2.40578	1.50725	1.56627	2.12555	1.89629	1.80373	2.16303	1.4837	2.10578	1.00022	2.60847

## Sheet: suppl_Table6
	Supplementary Table 6: RegioneR permutation test results
	R version 4.0.3 (2020-10-10), RegioneR : regioneR_1.22.0, settings: 1000 permutations, randomisation per chr, keeping only standard chromosomes, not using the masked version of the genome
		File 1	File 2	Z-score	P-value
	Topoisomerase consensus	Spermatid DSB locations	Topoisomerase consensus (RNYNCNGYNGKTNYNY) top 1000 motifs from FIMO	-3.6	0.001
		Spermatid DSB locations	ALL Topoisomerase consensus (RNYNCNGYNGKTNYNY) from FIMO	−24.4	0.001
	complex repeats	Spermatid DSB locations	complex repeats (RYRYRYRYRYRYRYRYRY) top 1000 from FIMO (positive strand only)- all were GCGCGCGCGCGCGCGCGC repeats	N/A	NS
		Spermatid DSB locations	RYRYRYRYRYRYRYRYRY (ALL motifs from FIMO, positive strand only)	29.093	0.001
		Spermatid DSB locations	(RY)26 motifs (same mean length as mm10 CA repeats) from FIMO (top 1000, positive strand only)	2.2	0.045
		Spermatid DSB locations	(RY)26 motifs (same mean length as mm10 CA repeats) from FIMO (positive strand only)	35.8	0.001
		Spermatid DSB locations	(RY)26 FIMO motifs (positive strand only) Not overlapping CA repeats	33.1	0.001
	All CA repeats in mm10 genome	Spermatid DSB locations	All CA repeats	374.247	0.001
	Non-B DNA	Spermatid DSB locations	All predicted Z-DNA repeats non-B DNA DB	1233	0.001
		Spermatid DSB locations	All STR repeats non-B DNA DB	711.5	0.001
		Spermatid DSB locations	predicted Z-DNA no overlap STR non-B DNA DB	150.671	0.001
		Spermatid DSB locations	STR no overlap predicted Z-DNA non-B DNA DB	110.867	0.001
		Spermatid DSB locations	predicted Z-DNA overlapping STR non-B DNA DB	1367.7	0.001
		Spermatid DSB locations	STR overlapping predicted Z-DNA non-B DNA DB	1348.9	0.001
		Spermatid DSB locations	predicted m38_G_Quadruplex (non B-DNA DB)	-72.9	0.001
		Spermatid DSB locations	GSM3003548_Mouse_all_w15_th-1_minus.hits.max.PDS.w50.35 (G-quadruplex experimental)	-32.5	0.001
	mESC ZSCAN4	Spermatid DSB locations	mESC ZSCAN4 (GSM4175885_GFP-Zscan_GFP_ChIP)	706.377	0.001
	Retained histones	Spermatid DSB locations	DRR124330- H3-N#1	4	0.001
		Spermatid DSB locations	DRR124335- H3-N#2	161.4	0.001
		Spermatid DSB locations	DRR124323- H3-C#1	12	0.001
		Spermatid DSB locations	DRR124324- H3-C#2	16	0.001
		Spermatid DSB locations	DRR124328-H3K4me3#1	-1.9	0.031	still significant but higher p-value
		Spermatid DSB locations	DRR124333- H3K4me3#2	-5.1	0.01
		Spermatid DSB locations	DRR124329- H3K9me3#1	10.8	0.001
		Spermatid DSB locations	DRR124334-H3K9me3#2	24.9	0.001
		Spermatid DSB locations	DRR124331-H4-#1	13.3	0.001
		Spermatid DSB locations	DRR124336- H4-#2	26.8	0.001
	Histone marks	Spermatid DSB locations	SRR1596612-BRD4	39.607	0.001
		Spermatid DSB locations	SRR1596613-H3K9me3	47.654	0.001
		Spermatid DSB locations	SRR1596614-H3K9ac	40.767	0.001
		Spermatid DSB locations	SRR1596615-H4K5ac	-33.6	0.001
		Spermatid DSB locations	SRR1596616-H4K8ac	-8	0.001
		Spermatid DSB locations	SRR1596617-H4K12ac	-18.3	0.001
		Spermatid DSB locations	SRR1596618-H4K16ac	N/A	NS
		Spermatid DSB locations	SRR1596619-H4Kac	-4.5	0.001
		Spermatid DSB locations	SRR625513-H3K4me3 rep1	-43.1	0.001
		Spermatid DSB locations	SRR625514-H3K4me3 rep2	-42.5	0.001
		Spermatid DSB locations	SRR625515-H3K27me3 rep1	-38.8	0.001
		Spermatid DSB locations	SRR625516-H3K27me3 rep2	-61.6	0.001
		Spermatid DSB locations	SRR350906- Kac	4.945	0.001
		Spermatid DSB locations	SRR350907-Kcr	-3.1	0.001
		Spermatid DSB locations	SRR948800-H3K4me3	-58.7	0.001
		Spermatid DSB locations	SRR948805-H3K27me3	-67.8	0.001
		Spermatid DSB locations	SRR948811- H3K27ac	-27.4	0.001
		Spermatid DSB locations	SRR948807-H3K3me1	-83.8	0.001
		Spermatid DSB locations	SRR948814-5hMC	-86.7	0.001
		Spermatid DSB locations	SRR948819.20- H2AZ	17.954	0.001
	ChromHMM states	Spermatid DSB locations	E1	-33.622	0.001
		Spermatid DSB locations	E2	-37.431	0.001
		Spermatid DSB locations	E3	42.983	0.001
		Spermatid DSB locations	E4	278.972	0.001
		Spermatid DSB locations	E5	-18.446	0.001
		Spermatid DSB locations	E6	-29.549	0.001
		Spermatid DSB locations	E7	-35.599	0.001
		Spermatid DSB locations	E8	-46.528	0.001
		Spermatid DSB locations	E9	-53.553	0.001
		Spermatid DSB locations	E10	-54.438	0.001
		Spermatid DSB locations	E11	-90.718	0.001
		Spermatid DSB locations	E12	363.152	0.001
		Spermatid DSB locations	E13	-44.469	0.001
		Spermatid DSB locations	E14	-69.69	0.001
		Spermatid DSB locations	E15	-58.085	0.001
		Spermatid DSB locations	E16	-103.133	0.001
		Spermatid DSB locations not overlapping CA repeats	mESC ZCAN4	629.2	0.001
		Spermatid DSB locations overlapping CA repeats	mESC ZSCAN4	389.6	0.001
		predicted Z-DNA not overlapping STR overlapping spermatid DSB locations	mESC ZSCAN4	356.162	0.001
	RegioneR correlations between the chromHMM states positively associated with DSBs and all LINE elements
		File 1	File2	Z-score	P-value
		chromHMM state E3	rmsk_L1MdA_L1MdT	58.3	0.001
		chromHMM state E4	rmsk_L1MdA_L1MdT	150.2	0.001
		chromHMM state E12	rmsk_L1MdA_L1MdT	134.4	0.001
	RegioneR correlations between other file types (not spermatid DSBs)
		Predicted Z-DNA vs retained histones
		File 1	File 2	Z-score	P-value
		predicted Z-DNA	DRR124323-H3-C#1	56.264	0.001
		predicted Z-DNA	DRR124324-H3-C#2	61.09	0.001
		predicted Z-DNA	DRR124328-H3K4me3#1	33.489	0.001
		predicted Z-DNA	DRR124333-H3K4me3#2	81.594	0.001
		predicted Z-DNA	DRR124330-H3-N#1	-2	0.021	still significant but higher P-value
		predicted Z-DNA	DRR124335-H3-N#2	-34.4	0.001
		predicted Z-DNA	DRR124329-H3K9me3#1	42.542	0.001
		predicted Z-DNA	DRR124334-H3K9me3#2	87.831	0.001
		mESC ZSCAN4 vs retained H3K9me3
		GSM4175885_GFP-Zscan_GFP_ChIP	DRR124329-H3K9me3	1130.96	0.001
		RegioneR correlations with top 1pc of OD data
		moderate = one mutation gpx5
		severe = two mutations gpx5 and sngpx4
		File 1	File 2	Z-score	P-value
		moderate OD top 1%	Spermatid DSB locations	27.145	0.001
		moderate OD top 1%	mESC ZSCAN4	48.125	0.001
		moderate OD top 1%	predicted Z-DNA non-B DB no overlap STR	16.198	0.001
		moderate OD top 1%	STR non-B DB no overlap predicted Z-DNA	23.25	0.001
		moderate OD top 1%	predicted G-quadruplex non-B DB	18.16	0.001
		severe OD top 1%	Spermatid DSB locations	27.352	0.001
		severe OD top 1%	mESC ZSCAN4	33.865	0.001
		severe OD top 1%	predicted Z-DNA non-B DB no overlap STR	3.234	0.009	still significant but higher p-value
		severe OD top 1%	STR non-B DB no overlap predicted Z-DNA	14.712	0.001
		severe OD top 1%	predicted G-quadruplex non-B DB	11.71	0.001
		moderate OD	predicted Z-DNA Not overlapping STR- No overlap spermatid DSB locations	10.716	0.001
		moderate OD	STR Not overlapping predicted Z-DNA-No overlap spermatid DSB locations	16.878	0.001
		moderate OD	predicted G-quadruplex No overlap spermatid DSB locations	17.608	0.001
		moderate OD	G-quadruplex_EXP No overlap spermatid DSB locations	10.964	0.001
		severe OD	predicted Z-DNA Not overlapping STR- No overlap spermatid DSB locations	1.788	0.047	still significant but higher p-value
		severe OD	STR Not overlapping predicted Z-DNA-No overlap spermatid DSB locations	9.994	0.001
		severe OD	predicted G-quadruplex No overlap spermatid DSB locations	11.289	0.001
		severe OD	G-quadruplex_EXP No overlap spermatid DSB locations	4.263	0.001

## Sheet: suppl_Table7
Supplementary Table7: % coverage of each chromosome by the 16 spermatid chromHMM states related to Figure 3A.
state	cov chr1	cov chr2	cov chr3	cov chr4	cov chr5	cov chr6	cov chr7	cov chr8	cov chr9	cov chr10	cov chr11	cov chr12	cov chr13	cov chr14	cov chr15	cov chr16	cov chr17	cov chr18	cov chr19	cov chrX	cov chrY
E1	0.931489	1.25054	0.905275	1.23188	1.48135	1.01231	1.40661	1.24342	1.31113	1.31237	1.78043	1.04654	1.05878	1.25506	1.28177	1.10093	1.49157	1.0282	1.41295	0.679291	0.857597
E2	0.944279	1.27229	0.923646	1.29936	1.5725	1.04143	1.47853	1.25269	1.3413	1.31084	1.83745	1.06436	1.06675	1.36779	1.31387	1.21355	1.5541	0.971967	1.55067	0.266735	0.126002
E3	0.630986	0.69034	0.548364	0.692744	0.754373	0.615615	0.707776	0.767381	0.683975	0.633536	0.803882	0.665618	0.591256	0.725688	0.68452	0.695261	0.827479	0.678701	0.657642	0.314095	0.201211
E4	1.50712	1.34268	1.54062	1.42497	1.53364	1.47098	1.48403	1.47804	1.37068	1.4833	1.16102	1.46942	1.48894	1.74088	1.46458	1.49133	1.44061	1.52322	1.16227	1.84434	2.19391
E5	0.546984	0.593257	0.576732	0.593324	0.772287	0.573541	0.685499	0.60494	0.663108	0.731015	0.753752	0.615505	0.672803	0.946981	0.662222	0.63885	0.73652	0.584106	0.651782	1.978	3.96971
E6	1.08742	1.25329	1.02187	1.25438	1.39033	1.09539	1.3479	1.33955	1.40294	1.266	1.64086	1.07884	1.18102	1.49525	1.25986	1.11824	1.52336	1.06634	1.43151	1.24913	0.773669
E7	0.758165	1.04408	0.823296	1.02845	1.17799	0.816634	1.04551	1.07727	1.04434	1.2051	1.43116	0.857411	1.05446	0.880208	1.11588	0.812767	1.15405	0.974834	1.29315	0.138922	0.00719388
E8	1.9215	2.57005	1.83592	2.6874	3.19058	2.08313	2.4667	2.74325	2.62803	2.80148	3.59462	2.05745	2.51317	1.95017	2.64946	2.0811	2.93892	2.17061	3.2983	0.115184	0.0366234
E9	3.94246	5.78223	3.18996	5.96685	6.6197	4.61237	5.21529	6.19484	6.70171	4.68495	7.98493	4.28756	5.84529	4.00601	5.31988	4.40454	6.30084	4.65036	7.15495	0.0633802	0.0298655
E10	21.459	23.7676	19.6832	19.842	20.933	22.5273	22.1171	21.8706	26.2901	22.0079	24.5632	20.9871	25.3581	20.4618	20.1413	20.4613	21.8901	23.5742	25.0858	0.737175	0.150635
E11	37.7782	29.6363	41.009	32.5564	28.6751	34.9041	29.8742	31.1396	25.6967	33.3154	20.6618	36.0419	31.4193	36.2	33.7737	37.4386	27.0885	33.4317	23.3414	7.66936	5.72589
E12	13.4397	11.8192	15.0202	13.8231	12.1055	13.3042	14.0686	12.7132	10.5675	12.9381	8.65218	13.2528	12.6052	13.7647	12.994	13.1568	12.44	13.537	12.1602	14.3487	13.8877
E13	2.37384	2.15437	1.93877	1.71978	1.95002	1.65825	2.18425	1.77896	2.26044	2.10291	1.95753	2.16251	2.25973	2.26529	1.77791	1.91655	1.80635	2.10512	1.95828	51.1754	51.6684
E14	2.05891	2.05839	1.88691	1.77345	2.03379	1.83322	1.98403	1.98932	2.1972	2.02181	2.13364	1.96922	2.15094	2.19324	1.82481	1.89028	1.84656	1.97966	1.84498	18.3538	20.2896
E15	2.46143	3.65146	2.03662	3.58141	4.52176	2.82189	3.9081	3.5893	3.8162	3.2041	5.75938	2.85759	2.27899	2.47458	3.64616	2.67189	4.41491	2.50158	4.52829	0.715074	0.0612569
E16	8.15841	11.1139	7.05962	10.5244	11.2879	9.62958	10.0259	10.2177	12.0245	8.98106	15.2841	9.58619	8.45529	8.27239	10.09	8.90785	12.5461	9.22244	12.4675	0.351281	0.0207096

## Sheet: suppl_Table8
Supplementary Table 8: Non-B DNA and mESC ZSCAN4 coverage across the mouse chromosomes
			Coverage as a % of each chromosome length
File	Mark	coverage genome wide	chr1	chr2	chr3	chr4	chr5	chr6	chr7	chr8	chr9	chr10	chr11	chr12	chr13	chr14	chr15	chr16	chr17	chr18	chr19	chrX	chrY
GSM4175885_GFP-Zscan_GFP_ChIP	mESC ZSCAN4	31.3892	32.1699	33.6424	31.3588	33.5873	34.3386	32.633	32.8853	33.3193	34.421	33.4466	36.1917	31.8988	33.372	32.1023	31.8109	31.6106	34.0964	30.8741	31.82	18.0056	13.5232
predicted Z-DNA non-B DB (not overlapping STR)	predicted Z-DNA	0.0853079	0.0833506	0.0928285	0.074071	0.0874434	0.110458	0.0843261	0.0862938	0.102085	0.10464	0.0934933	0.110615	0.084967	0.0862943	0.0755775	0.0868539	0.0822634	0.101874	0.0864958	0.0954802	0.0389192	0.0289194
Short tandem repeats non-B DB (not overlapping predicted Z-DNA)	STR	2.0369	2.03347	2.04391	1.97977	2.04291	2.10424	2.02791	1.95118	2.11016	2.04907	2.14043	2.18401	2.01826	1.98514	1.97971	2.02593	2.04688	2.06008	2.0252	2.05107	1.75404	2.37307
predicted G-quadruplex Non-B DB	predicted G-quadruplex	0.602298	0.594661	0.600429	0.593548	0.63088	0.65844	0.600284	0.644085	0.634127	0.59006	0.623388	0.64156	0.592632	0.569487	0.581797	0.6386	0.583841	0.64453	0.585538	0.605726	0.622443	0.317558
GSM3003548_Mouse_all_w15_th_1_minus.hits.max.PDS.w50.35	G-quadruplex experimental	4.46512	4.4164	4.81168	4.08499	4.95593	5.15253	4.481	5.09467	4.92638	4.9885	4.66582	5.81771	4.39757	4.37336	4.08917	4.90895	4.2896	5.12516	4.41879	5.07785	2.92744	0.322155
	=highest coverage on the chr
	= lowest covearge on the chr
